# Supplementary material for: Increased IGFBP7 Expression Correlates with Poor Prognosis and Immune Infiltration in Gastric Cancer
Source: J Cancer. 2021 Jan 1;12(5):1343–55. doi: 10.7150/jca.50370 (PMC7847654; doi:10.7150/jca.50370)
Supplement: Supplementary file 2 — Supplementary tables. [file jcav12p1343s2.xlsx]

## Sheet: Sheet1
Table S2. Top 200 coexpressed genes of IGFBP7 in cbioportal database
Correlated Gene	Cytoband	Spearman's Correlation	p-Value	q-Value
LHFPL6	13q13.3-q14.11	0.893411	7.9588e-143	1.51352e-138
MGP	12p12.3	0.888718	2.97646e-139	2.83016e-135
HSPB2	11q23.1	0.869273	5.44531e-126	3.45178e-122
SEPTIN4	17q22	0.868544	1.55342e-125	7.38533e-122
NDN	15q11.2	0.848707	4.19402e-114	1.59515e-110
ACTA2	10q23.31	0.847998	1.00113e-113	3.17309e-110
COX7A1	19q13.12	0.847392	2.1e-113	5.70511e-110
GGT5	22q11.23	0.845374	2.41238e-112	5.73453e-109
CNRIP1	2p14	0.843106	3.59757e-111	7.60166e-108
SYDE1	19p13.12	0.841244	3.20353e-110	6.09216e-107
TMEM204	16p13.3	0.840119	1.18394e-109	2.04681e-106
LAYN	11q23.1	0.838679	6.21677e-109	9.85203e-106
GYPC	2q14.3	0.83201	1.0972e-105	1.60503e-102
PLAC9	10q22.3	0.830519	5.57696e-105	7.5755e-102
EFEMP2	11q13.1	0.827184	2.00121e-103	2.53713e-100
FOXS1	20q11.21	0.847012	2.64579e-103	3.14469e-100
CLIP3	19q13.12	0.826363	4.77757e-103	5.34441e-100
OLFML1	11p15.4	0.825315	1.44014e-102	1.5215e-99
TGFB1I1	16p11.2	0.824837	2.37584e-102	2.37797e-99
INMT	7p14.3	0.824005	5.66154e-102	5.38327e-99
GUCY1B1	4q32.1	0.822129	3.94667e-101	3.57399e-98
VIM	10p13	0.820571	1.94362e-100	1.68008e-97
JAM3	11q25	0.81988	3.92361e-100	3.24414e-97
MYL9	20q11.23	0.819543	5.51998e-100	4.3739e-97
TAGLN	11q23.3	0.819324	6.88935e-100	5.24059e-97
DCN	12q21.33	0.81799	2.6365e-99	1.9284e-96
MFRP	11q23.3	0.816937	7.55692e-99	5.32259e-96
GNG11	7q21.3	0.814474	8.61674e-98	5.8523e-95
FSTL1	3q13.33	0.814247	1.07659e-97	7.05981e-95
TCEAL7	Xq22.2	0.833192	5.72369e-97	3.62825e-94
NAP1L3	Xq21.32	0.809204	1.39941e-95	8.58469e-93
CALD1	7q33	0.807798	5.29668e-95	3.14772e-92
LIMS2	2q14.3	0.807131	9.91747e-95	5.71517e-92
KCNJ8	12p12.1	0.806812	1.33817e-94	7.48473e-92
ZCCHC24	10q22.3	0.806416	1.93789e-94	1.05294e-91
PRELP	1q32.1	0.803314	3.43719e-93	1.8157e-90
FXYD6	11q23.3	0.803185	3.86829e-93	1.98819e-90
SPARCL1	4q22.1	0.802452	7.56828e-93	3.78753e-90
MIR100HG	11q24.1	0.802332	8.44362e-93	4.11724e-90
ADGRA2	8p11.23	0.802189	9.62363e-93	4.57532e-90
MSRB3	12q14.3	0.802039	1.10316e-92	5.1168e-90
FBXL7	5p15.1	0.801192	2.38449e-92	1.07966e-89
C1R	12p13.31	0.801077	2.64761e-92	1.17092e-89
EMILIN1	2p23.3	0.80095	2.97024e-92	1.28375e-89
PDE1A	2q32.1	0.799768	8.63627e-92	3.64969e-89
SERPINF1	17p13.3	0.799622	9.84971e-92	4.072e-89
AOC3	17q21.31	0.799401	1.20146e-91	4.86132e-89
ECM2	9q22.31	0.798639	2.37772e-91	9.31209e-89
VEGFC	4q34.3	0.798629	2.39939e-91	9.31209e-89
RFTN1	3p24.3	0.7981	3.84683e-91	1.4631e-88
FBLN5	14q32.12	0.797692	5.53297e-91	2.06315e-88
LRRC32	11q13.5	0.797238	8.28488e-91	3.02988e-88
DACT3	19q13.32	0.796449	1.66595e-90	5.97762e-88
FRZB	2q32.1	0.796147	2.17389e-90	7.65573e-88
PDLIM3	4q35.1	0.816514	4.6752e-90	1.59278e-87
TNFSF12	17p13.1	0.795273	4.69031e-90	1.59278e-87
PABPC5	Xq21.31	0.793448	2.30827e-89	7.70111e-87
CCDC80	3q13.2	0.793106	3.1043e-89	1.01784e-86
SSC5D	19q13.42	0.790111	4.08039e-88	1.3152e-85
GUCY1A1	4q32.1	0.789831	5.18005e-88	1.64182e-85
JAM2	21q21.3	0.789691	5.83523e-88	1.81916e-85
PODN	1p32.3	0.789361	7.72515e-88	2.3695e-85
BOC	3q13.2	0.788472	1.64172e-87	4.95565e-85
C1S	12p13.31	0.787776	2.95296e-87	8.77444e-85
NR2F1-AS1	5q15	0.787585	3.46796e-87	1.01462e-84
HEYL	1p34.2	0.786352	9.74843e-87	2.80888e-84
MYLK	3q21.1	0.786134	1.16974e-86	3.32015e-84
PTGIR	19q13.32	0.785167	2.61631e-86	7.31682e-84
CYGB	17q25.1	0.78407	6.48952e-86	1.78857e-83
PABPC4L	4q28.3	0.783093	1.45054e-85	3.9407e-83
ELN	7q11.23	0.783044	1.51092e-85	4.04691e-83
ZEB1	10p11.22	0.783003	1.56142e-85	4.12409e-83
GLT8D2	12q23.3	0.782271	2.84449e-85	7.4101e-83
DOK5	20q13.2	0.802046	1.31319e-84	3.37471e-82
EFEMP1	2p16.1	0.780056	1.72235e-84	4.3672e-82
HIC1	17p13.3	0.778313	7.00281e-84	1.75227e-81
RHOJ	14q23.2	0.778034	8.75319e-84	2.16181e-81
TMEM47	Xp21.1	0.777761	1.08839e-83	2.65357e-81
KCNE4	2q36.1	0.777418	1.43177e-83	3.44659e-81
ERG	21q22.2	0.777264	1.61796e-83	3.8461e-81
FERMT2	14q22.1	0.776755	2.42665e-83	5.69724e-81
OLFML3	1p13.2	0.775833	5.03532e-83	1.16776e-80
SOX17	8q11.23	0.797108	7.50553e-83	1.71967e-80
THY1	11q23.3	0.774439	1.51054e-82	3.41974e-80
MFAP4	17p11.2	0.773984	2.15762e-82	4.82723e-80
CLEC14A	14q21.1	0.773685	2.72604e-82	6.02803e-80
PLPP7	9q34.13	0.77358	2.95979e-82	6.4697e-80
C1QTNF2	5q33.3	0.773419	3.35699e-82	7.25452e-80
CDO1	5q22.3	0.77291	4.99213e-82	1.06669e-79
ARHGEF25	12q13.3	0.772551	6.59903e-82	1.39438e-79
TUBA1A	12q13.12	0.771947	1.05495e-81	2.20461e-79
PTGER3	1p31.1	0.770566	3.06352e-81	6.3325e-79
RAMP2	17q21.2	0.770297	3.76895e-81	7.70689e-79
IFFO1	12p13.31	0.77023	3.96673e-81	8.02504e-79
LGI4	19q13.12|19q13.11	0.769888	5.15786e-81	1.03249e-78
SDC2	8q22.1	0.769642	6.2299e-81	1.2341e-78
CDH11	16q21	0.76924	8.47142e-81	1.66084e-78
DPYSL3	5q32	0.768846	1.14442e-80	2.22075e-78
REM1	20q11.21	0.790653	1.25862e-80	2.4177e-78
CPXM2	10q26.13	0.768181	1.89976e-80	3.61278e-78
MAP6	11q13.5	0.767969	2.23091e-80	4.20052e-78
MAP1A	15q15.3	0.767001	4.64727e-80	8.66443e-78
LDB2	4p15.32	0.766462	6.97999e-80	1.28872e-77
RUNX1T1	8q21.3	0.765645	1.29051e-79	2.35976e-77
EDNRA	4q31.22-q31.23	0.763717	5.44698e-79	9.86525e-77
SOD3	4p15.2	0.76369	5.55963e-79	9.97428e-77
CRYAB	11q23.1	0.763098	8.62205e-79	1.53239e-76
VSTM4	10q11.23	0.762926	9.79993e-79	1.7256e-76
MEF2C	5q14.3	0.762729	1.13358e-78	1.97773e-76
CAVIN1	17q21.2	0.762634	1.2162e-78	2.10258e-76
BGN	Xq28	0.761738	2.35573e-78	4.03593e-76
GPBAR1	2q35	0.761171	3.57483e-78	6.06988e-76
ZFPM2	8q23.1	0.760602	5.42277e-78	9.1261e-76
A2M	12p13.31	0.760288	6.82575e-78	1.13864e-75
LINC01140	1p22.3	0.760271	6.90885e-78	1.14248e-75
FGF7	15q21.2	0.75998	8.54414e-78	1.40072e-75
LRRN4CL	11q12.3	0.759939	8.80671e-78	1.43143e-75
THBS4	5q14.1	0.759687	1.05846e-77	1.70583e-75
MRGPRF	11q13.3	0.758738	2.1096e-77	3.37129e-75
EBF1	5q33.3	0.756779	8.68194e-77	1.37587e-74
HSPB6	19q13.12	0.755864	1.67285e-76	2.62913e-74
COPZ2	17q21.32	0.755761	1.80081e-76	2.80706e-74
COL14A1	8q24.12	0.755252	2.59072e-76	4.00551e-74
RECK	9p13.3	0.754152	5.66759e-76	8.69199e-74
GSTM5	1p13.3	0.752679	1.60593e-75	2.4432e-73
GLI1	12q13.3	0.752493	1.82978e-75	2.76165e-73
C1ORF54	1q21.2	0.752414	1.93467e-75	2.89698e-73
MRVI1	11p15.4	0.751412	3.90892e-75	5.8075e-73
GJA4	1p34.3	0.750846	5.80942e-75	8.56417e-73
POPDC2	3q13.33	0.750374	8.0741e-75	1.18112e-72
TWIST2	2q37.3	0.750183	9.2206e-75	1.33854e-72
PLN	6q22.31	0.749844	1.16706e-74	1.68136e-72
RSPO3	6q22.33	0.74975	1.24644e-74	1.78222e-72
RGMA	15q26.1	0.749289	1.71599e-74	2.43529e-72
CLEC11A	19q13.33	0.748732	2.52427e-74	3.55586e-72
PLXDC1	17q12	0.747927	4.39703e-74	6.1484e-72
ISLR	15q24.1	0.747837	4.68125e-74	6.49806e-72
LMOD1	1q32.1	0.747741	5.00084e-74	6.89138e-72
BNC2	9p22.3-p22.2	0.747327	6.64433e-74	9.0903e-72
PLPP1	5q11.2	0.747245	7.03292e-74	9.55321e-72
STON1	2p16.3	0.746423	1.23482e-73	1.66543e-71
TSHZ3	19q12	0.746192	1.44625e-73	1.93686e-71
FHL1	Xq26.3	0.746161	1.47736e-73	1.96468e-71
C11ORF96	11p11.2	0.746143	1.49485e-73	1.97413e-71
SFRP4	7p14.1	0.746004	1.64473e-73	2.15709e-71
MAPK10	4q21.3	0.745885	1.78374e-73	2.32339e-71
OGN	9q22.31	0.7456	2.16546e-73	2.80139e-71
ZNF135	19q13.43	0.745154	2.93319e-73	3.76896e-71
LUM	12q21.33	0.745081	3.08387e-73	3.93597e-71
ZNF423	16q12.1	0.74499	3.28048e-73	4.15899e-71
MAP3K12	12q13.13	0.744467	4.67609e-73	5.88909e-71
RCAN2	6p12.3	0.743709	7.80923e-73	9.77028e-71
TMEM119	12q23.3	0.743599	8.41026e-73	1.04535e-70
PKIG	20q13.12	0.743333	1.00639e-72	1.24276e-70
FKBP7	2q31.2	0.743144	1.14293e-72	1.39741e-70
LRCH2	Xq23	0.765542	1.14632e-72	1.39741e-70
SYNC	1p35.1	0.742201	2.15412e-72	2.60923e-70
SERPING1	11q12.1	0.742116	2.28085e-72	2.74524e-70
LAMA4	6q21	0.741608	3.20613e-72	3.83465e-70
COL6A2	21q22.3	0.741436	3.59695e-72	4.2752e-70
LOC728392	17p13.2	0.741402	3.6774e-72	4.34367e-70
MXRA8	1p36.33	0.741132	4.40497e-72	5.17095e-70
CYYR1	21q21.3	0.740955	4.95731e-72	5.78363e-70
DKK3	11p15.3	0.740675	5.97471e-72	6.92811e-70
TNS2	12q13.13	0.740662	6.02734e-72	6.94678e-70
PLEKHO1	1q21.2	0.740606	6.25509e-72	7.16585e-70
MMRN2	10q23.2	0.740322	7.55711e-72	8.6056e-70
NREP	5q22.1	0.740274	7.80242e-72	8.83206e-70
AEBP1	7p13	0.740184	8.28266e-72	9.32019e-70
FGF14	13q33.1	0.740056	9.0156e-72	1.00853e-69
EFHD1	2q37.1	0.739995	9.38823e-72	1.04407e-69
TCF21	6q23.2	0.762168	1.1297e-71	1.24905e-69
RAMP3	7p13	0.739184	1.60704e-71	1.76653e-69
HSPA12B	20p13	0.738269	2.93888e-71	3.21199e-69
FLRT2	14q31.3	0.738158	3.16146e-71	3.43552e-69
DCLK2	4q31.23-q31.3	0.737705	4.25753e-71	4.60031e-69
FGFR1	8p11.23	0.737405	5.1849e-71	5.57069e-69
EMCN	4q24	0.737249	5.74304e-71	6.1357e-69
MEOX2	7p21.2	0.759004	9.32211e-71	9.90383e-69
PECAM1	17q23.3	0.736426	9.84112e-71	1.03971e-68
RASL12	15q22.31	0.758733	1.11541e-70	1.17192e-68
BHMT2	5q14.1	0.735542	1.75153e-70	1.83015e-68
TNS1	2q35	0.735119	2.30466e-70	2.39495e-68
CD34	1q32.2	0.735052	2.40669e-70	2.48739e-68
MEIS3	19q13.32	0.734696	3.03261e-70	3.11736e-68
KCNA5	12p13.32	0.734563	3.3042e-70	3.37828e-68
ECSCR	5q31.2	0.734551	3.3302e-70	3.38665e-68
COL8A1	3q12.1	0.734377	3.7282e-70	3.77123e-68
IGFBP6	12q13.13	0.733251	7.70899e-70	7.75671e-68
MIR99AHG	21q21.1	0.732774	1.04767e-69	1.04861e-67
BHLHE22	8q12.3	0.732089	1.62558e-69	1.61852e-67
ASPN	9q22.31	0.731987	1.73486e-69	1.71832e-67
PRKD1	14q12	0.731966	1.75894e-69	1.73315e-67
MOXD1	6q23.2	0.730293	5.10977e-69	5.00889e-67
GPR162	12p13.31	0.730241	5.28065e-69	5.14985e-67
S1PR3	9q22.1	0.73019	5.45596e-69	5.29367e-67
DIPK2B	Xp11.3	0.730182	5.48439e-69	5.29425e-67
TIE1	1p34.2	0.730023	6.06576e-69	5.82589e-67
FAM124B	2q36.2	0.72982	6.89863e-69	6.59252e-67
KCNMB1	5q35.1	0.729739	7.2638e-69	6.90679e-67
